# Supplementary material for: Enhanced γ-globin reactivation and sickle cell correction through a repressor-to-activator motif switch in the HBG1/2 promoters
Source: Mol Ther Nucleic Acids. 2026 Jun 6;37(3):102974. doi: 10.1016/j.omtn.2026.102974 (PMC13330520; doi:10.1016/j.omtn.2026.102974)
Supplement: Data S1. Tables S1 and S4 [file mmc2.xlsx]

## Sheet: Table S1
Name	spacer 5'-3'	scaffold 5'-3'	RTT 5'-3'	PBS 5'-3'	total length	Length
pegRNA-109	GTTTGCCTTGTCAAGGCTAT	GTTTTAGAGCTAGAAATAGCAAGTTAAAATAAGGCTAGTCCGTTATCAACTTGAAAAAGTGGCACCGAGTCGGTGC	ACTCCACCCATGGGTTGGCCAGCCTTGCCTCTGCTGGGGACCCGATAA	GCCTTGACAAGGC	GTTTGCCTTGTCAAGGCTATGTTTTAGAGCTAGAAATAGCAAGTTAAAATAAGGCTAGTCCGTTATCAACTTGAAAAAGTGGCACCGAGTCGGTGCACTCCACCCATGGGTTGGCCAGCCTTGCCTCTGCTGGGGACCCGATAAGCCTTGACAAGGC	157
pegRNA-115	CTTGTCAAGGCTATTGGTCA	GTTTTAGAGCTAGAAATAGCAAGTTAAAATAAGGCTAGTCCGTTATCAACTTGAAAAAGTGGCACCGAGTCGGTGC	ACTCCACCCATGGGTTGGCCAGCCTTGCCTCTGCTGGGGACCCGATAA	CCAATAGCCTTGA	CTTGTCAAGGCTATTGGTCAGTTTTAGAGCTAGAAATAGCAAGTTAAAATAAGGCTAGTCCGTTATCAACTTGAAAAAGTGGCACCGAGTCGGTGCACTCCACCCATGGGTTGGCCAGCCTTGCCTCTGCTGGGGACCCGATAACCAATAGCCTTGA	157
pegRNA-195	GCATTGAGATAGTGTGGGGA	GTTTTAGAGCTAGAAATAGCAAGTTAAAATAAGGCTAGTCCGTTATCAACTTGAAAAAGTGGCACCGAGTCGGTGC	TATAAAAAAAATTAAGCAGCAGTATCCTCTTGGGGGCTGCTGGGGACCCGATAA	CCACACTATCTCAATG	GCATTGAGATAGTGTGGGGAGTTTTAGAGCTAGAAATAGCAAGTTAAAATAAGGCTAGTCCGTTATCAACTTGAAAAAGTGGCACCGAGTCGGTGCTATAAAAAAAATTAAGCAGCAGTATCCTCTTGGGGGCTGCTGGGGACCCGATAACCACACTATCTCAATG	166
pegRNA-201	GTATCCTCTTGGGGGCCCCT	GTTTTAGAGCTAGAAATAGCAAGTTAAAATAAGGCTAGTCCGTTATCAACTTGAAAAAGTGGCACCGAGTCGGTGC	TTCAGACAGATATTTGCATTGAGATAGTGTTTATCGGGTCCCCAGCAG	GGCCCCCAAGAGG	GTATCCTCTTGGGGGCCCCTGTTTTAGAGCTAGAAATAGCAAGTTAAAATAAGGCTAGTCCGTTATCAACTTGAAAAAGTGGCACCGAGTCGGTGCTTCAGACAGATATTTGCATTGAGATAGTGTTTATCGGGTCCCCAGCAGGGCCCCCAAGAGG	157
pegRNA-209	AAGCAGCAGTATCCTCTTGG	GTTTTAGAGCTAGAAATAGCAAGTTAAAATAAGGCTAGTCCGTTATCAACTTGAAAAAGTGGCACCGAGTCGGTGC	TTCAGACAGATATTTGCATTGAGATAGTGTTTATCGGGTCCCCAGCAG	AGAGGATACTGCT	AAGCAGCAGTATCCTCTTGGGTTTTAGAGCTAGAAATAGCAAGTTAAAATAAGGCTAGTCCGTTATCAACTTGAAAAAGTGGCACCGAGTCGGTGCTTCAGACAGATATTTGCATTGAGATAGTGTTTATCGGGTCCCCAGCAGAGAGGATACTGCT	157
pegRNA-115 (S)	CTTGTCAAGGCTATTGGTCA	GTTTTAGAGCTAGAAATAGCAAGTTAAAATAAGGCTAGTCCGTTATCAACTTGAAAAAGTGGCACCGAGTCGGTGC	CCATGGGTTGGCCAGCCTTGCCTCTGCTGGGGACCCGATAA	CCAATAGCCTTGA	CTTGTCAAGGCTATTGGTCAGTTTTAGAGCTAGAAATAGCAAGTTAAAATAAGGCTAGTCCGTTATCAACTTGAAAAAGTGGCACCGAGTCGGTGCCCATGGGTTGGCCAGCCTTGCCTCTGCTGGGGACCCGATAACCAATAGCCTTGA	150
pegRNA-195 (S)	GCATTGAGATAGTGTGGGGA	GTTTTAGAGCTAGAAATAGCAAGTTAAAATAAGGCTAGTCCGTTATCAACTTGAAAAAGTGGCACCGAGTCGGTGC	CAGCAGTATCCTCTTGGGGGCTGCTGGGGACCCGATAA	CCACACTATCTCAATG	GCATTGAGATAGTGTGGGGAGTTTTAGAGCTAGAAATAGCAAGTTAAAATAAGGCTAGTCCGTTATCAACTTGAAAAAGTGGCACCGAGTCGGTGCCAGCAGTATCCTCTTGGGGGCTGCTGGGGACCCGATAACCACACTATCTCAATG	150
springRNA-115	CTTGTCAAGGCTATTGGTCA	GTTTTAGAGCTAGAAATAGCAAGTTAAAATAAGGCTAGTCCGTTATCAACTTGAAAAAGTGGCACCGAGTCGGTGC	CTGCTGGGGACCCGATAA	CCAATAGCCTTGA	CTTGTCAAGGCTATTGGTCAGTTTTAGAGCTAGAAATAGCAAGTTAAAATAAGGCTAGTCCGTTATCAACTTGAAAAAGTGGCACCGAGTCGGTGCCTGCTGGGGACCCGATAACCAATAGCCTTGA	127
springRNA-195	GCATTGAGATAGTGTGGGGA	GTTTTAGAGCTAGAAATAGCAAGTTAAAATAAGGCTAGTCCGTTATCAACTTGAAAAAGTGGCACCGAGTCGGTGC	CTGCTGGGGACCCGATAA	CCACACTATCTCAATG	GCATTGAGATAGTGTGGGGAGTTTTAGAGCTAGAAATAGCAAGTTAAAATAAGGCTAGTCCGTTATCAACTTGAAAAAGTGGCACCGAGTCGGTGCCTGCTGGGGACCCGATAACCACACTATCTCAATG	130
springRNA-201	GTATCCTCTTGGGGGCCCCT	GTTTTAGAGCTAGAAATAGCAAGTTAAAATAAGGCTAGTCCGTTATCAACTTGAAAAAGTGGCACCGAGTCGGTGC	TTATCGGGTCCCCAGCAG	GGCCCCCAAGAGG	GTATCCTCTTGGGGGCCCCTGTTTTAGAGCTAGAAATAGCAAGTTAAAATAAGGCTAGTCCGTTATCAACTTGAAAAAGTGGCACCGAGTCGGTGCTTATCGGGTCCCCAGCAGGGCCCCCAAGAGG	127

## Sheet: Table S4
Crispresso 2 analysis
Target	-115
prime_editing_pegRNA_spacer_seq	CTTGTCAAGGCTATTGGTCA
amplicon_seq	CTGGCCTCACTGGATACTCTAAGACTATTGGTCAAGTTTGCCTTGTCAAGGCTATTGGTCAAGGCAAGGCTGGCCAACCCATGGGTGGAGTTTAGCCAGGGACCGTTTCAGACAGATATTTGCATTGAGATAGTGTGGGGAAGGGGCCCCCAAGAGGATACTGCTGCTTAATTTTTTTTATAGCCTTTGCCTTGTTCCGATTCAGTCATTCC
prime_editing_pegRNA_extension_seq	ACTCCACCCATGGGTTGGCCAGCCTTGCCTCTGCTGGGGACCCGATAACCAATAGCCTTGA
prime_editing_pegRNA_extension_quantification_window_size	48
prime_editing_pegRNA_scaffold_min_match_length	1
min_bp_quality_or_N	0
plot_window_size	40
ignore_substitutions:	TRUE
prime_editing_pegRNA_scaffold_seq	GTTTTAGAGCTAGAAATAGCAAGTTAAAATAAGGCTAGTCCGTTATCAACTTGAAAAAGTGGCACCGAGTCGGTGC
prime_editing_override_prime_edited_ref_seq	CTGGCCTCACTGGATACTCTAAGACTATTGGTCAAGTTTGCCTTGTCAAGGCTATTGGTTATCGGGTCCCCAGCAGAGGCAAGGCTGGCCAACCCATGGGTGGAGTTTAGCCAGGGACCGTTTCAGACAGATATTTGCATTGAGATAGTGTGGGGAAGGGGCCCCCAAGAGGATACTGCTGCTTAATTTTTTTTATAGCCTTTGCCTTGTTCCGATTCAGTCATTCC
Crispresso 2 analysis
Target	-195
prime_editing_pegRNA_spacer_seq	GCATTGAGATAGTGTGGGGA
amplicon_seq	CTGGCCTCACTGGATACTCTAAGACTATTGGTCAAGTTTGCCTTGTCAAGGCTATTGGTCAAGGCAAGGCTGGCCAACCCATGGGTGGAGTTTAGCCAGGGACCGTTTCAGACAGATATTTGCATTGAGATAGTGTGGGGAAGGGGCCCCCAAGAGGATACTGCTGCTTAATTTTTTTTATAGCCTTTGCCTTGTTCCGATTCAGTCATTCC
prime_editing_pegRNA_extension_seq	CTGCTGGGGACCCGATAACCACACTATCTCAATG
prime_editing_pegRNA_extension_quantification_window_size	18
prime_editing_pegRNA_scaffold_min_match_length	1
min_bp_quality_or_N	0
plot_window_size	40
ignore_substitutions:	TRUE
prime_editing_pegRNA_scaffold_seq	GTTTTAGAGCTAGAAATAGCAAGTTAAAATAAGGCTAGTCCGTTATCAACTTGAAAAAGTGGCACCGAGTCGGTGC
prime_editing_override_prime_edited_ref_seq	CTGGCCTCACTGGATACTCTAAGACTATTGGTCAAGTTTGCCTTGTCAAGGCTATTGGTCAAGGCAAGGCTGGCCAACCCATGGGTGGAGTTTAGCCAGGGACCGTTTCAGACAGATATTTGCATTGAGATAGTGTGGTTATCGGGTCCCCAGCAGCCCCCAAGAGGATACTGCTGCTTAATTTTTTTTATAGCCTTTGCCTTGTTCCGATTCAGTCATTCC
